# Supplementary material for: YAP/TEAD1 Complex Is a Default Repressor of Cardiac Toll-Like Receptor Genes
Source: Int J Mol Sci. 2021 Jun 22;22(13):6649. doi: 10.3390/ijms22136649 (PMC8268263; doi:10.3390/ijms22136649)
Supplement: Supplementary file 1 [file ijms-22-06649-s001.zip]

Archive with 1 entries (1 files):
- ijms-1260123-supplementary.pdf
